# Supplementary material for: National characteristics associated with prevalence of depression and anxiety symptoms: a cross-sectional ecological study
Source: Glob Ment Health (Camb). 2022 Feb 18;9:65–71. doi: 10.1017/gmh.2022.9 (PMC9806962; doi:10.1017/gmh.2022.9)
Supplement: Supplementary file 1 [file S2054425122000097sup.zip]

Archive with 4 entries (4 files):
- S2054425122000097sup001.docx
- S2054425122000097sup002.xlsx
- S2054425122000097sup003.docx
- S2054425122000097sup004.docx
