# Supplementary material for: National characteristics associated with prevalence of depression and anxiety symptoms: a cross-sectional ecological study
Source: Glob Ment Health (Camb). 2022 Feb 18;9:65–71. doi: 10.1017/gmh.2022.9 (PMC9806962; doi:10.1017/gmh.2022.9)
Supplement: Supplementary file 1 [file S2054425122000097sup.zip › S2054425122000097sup002.xlsx]

## Sheet: cross-national dataset
Country	WVS_Notatallhappy	WVS_Notveryhappy	WVS_Sample_Size	Gallup_Sadness	Gallup_Worry	Gallup_Sample_Size	Education	Income	Life_Expectancy	Gender_Inequality	Human_Freedom	Corruption_Perceptions	Psychiatrists	Nurses	Social_workers	Psychologists	Mental_health_law	Mental_health_policy	WVS_Unhappiness_Total	Logit_Notatallhappy	Logit_Unhappiness_Total	Logit_Gallup_Sadness	Logit_Gallup_Worry
Afghanistan	#NULL!	#NULL!	#NULL!	0.34	0.52	1000	0.413	0.432	0.684	0.575	#NULL!	16	0.23	0.098	#NULL!	0.3	1	1	#NULL!	#NULL!	#NULL!	-0.663294	0.0800427
Albania	0.045	0.213	1454	0.29	0.4	1000	0.758	0.727	0.899	0.234	7.84	35	1.47	6.88	1.06	1.23	1	1	0.258	-3.05505	-1.05639	-0.895384	-0.405465
Algeria	#NULL!	#NULL!	#NULL!	0.18	0.42	1000	0.675	0.743	0.872	0.443	4.99	35	#NULL!	#NULL!	#NULL!	#NULL!	1	0	#NULL!	#NULL!	#NULL!	-1.51635	-0.322773
Argentina	0.013	0.112	1003	0.28	0.51	1000	0.842	0.781	0.87	0.354	6.86	45	21.71	#NULL!	#NULL!	222.6	1	1	0.125	-4.32972	-1.94591	-0.944462	0.0400053
Armenia	0.021	0.142	1501	0.38	0.53	1000	0.759	0.684	0.845	0.259	7.42	42	3.84	11.24	0.27	0.79	1	1	0.163	-3.84201	-1.63607	-0.489548	0.120144
Australia	0.015	0.087	1813	0.17	0.29	1001	0.923	0.92	0.974	0.103	8.62	77	13.53	90.58	#NULL!	103	1	1	0.102	-4.18459	-2.1752	-1.58563	-0.895384
Austria	0.007	0.099	1651	0.19	0.31	1000	0.871	0.927	0.945	0.073	8.48	77	#NULL!	#NULL!	#NULL!	#NULL!	0	0	0.106	-4.95482	-2.13227	-1.45001	-0.800119
Azerbaijan	0.018	0.13	1817	0.14	0.24	1000	0.694	0.759	0.813	0.321	6.22	30	3.45	6.72	0.11	1.16	1	1	0.148	-3.99922	-1.75037	-1.81529	-1.15268
Bangladesh	0.008	0.085	1200	0.37	0.5	1000	0.513	0.559	0.805	0.536	5.77	26	0.13	0.87	#NULL!	0.12	0	0	0.093	-4.82028	-2.27754	-0.532217	0
Belarus	0.009	0.079	1548	0.25	0.28	1061	0.837	0.776	0.84	0.119	6.65	45	13.5	#NULL!	#NULL!	5.51	1	1	0.088	-4.70149	-2.3383	-1.09861	-0.944462
Belgium	#NULL!	#NULL!	#NULL!	0.2	0.41	1011	0.893	0.919	0.964	0.045	8.29	75	20.06	125.7	17.43	10.46	1	1	#NULL!	#NULL!	#NULL!	-1.38629	-0.363965
Benin	#NULL!	#NULL!	#NULL!	0.42	0.6	1000	0.476	0.462	0.638	0.613	6.77	41	#NULL!	#NULL!	#NULL!	#NULL!	0	1	#NULL!	#NULL!	#NULL!	-0.322773	0.405465
Bolivia	0.017	0.25	2067	0.35	0.56	1000	0.537	0.638	0.788	0.446	6.61	31	1.13	#NULL!	#NULL!	#NULL!	0	1	0.267	-4.0574	-1.0099	-0.619039	0.241162
Bosnia	0.027	0.101	1735	0.31	0.39	1000	0.706	0.732	0.881	0.162	7.37	36	8.03	22.14	0.59	1.53	1	1	0.128	-3.58455	-1.91876	-0.800119	-0.447312
Botswana	#NULL!	#NULL!	#NULL!	0.27	0.33	1002	0.664	0.766	0.758	0.464	7.17	61	#NULL!	#NULL!	#NULL!	#NULL!	1	1	#NULL!	#NULL!	#NULL!	-0.994623	-0.708185
Brazil	0.008	0.09	1762	0.26	0.57	1000	0.689	0.747	0.857	0.386	6.48	35	3.16	34.95	6.61	12.37	1	1	0.098	-4.82028	-2.21965	-1.04597	0.281851
Bulgaria	0.087	0.298	1566	0.21	0.25	1001	0.805	0.798	0.845	0.218	7.79	43	7.2	17.74	0.78	1.87	0	0	0.385	-2.35083	-0.468379	-1.32493	-1.09861
BurkinaFaso	#NULL!	#NULL!	#NULL!	0.29	0.47	1000	0.3	0.428	0.633	0.612	6.73	40	0.039	0.63	0.011	0.022	0	1	#NULL!	#NULL!	#NULL!	-0.895384	-0.120144
Burundi	#NULL!	#NULL!	#NULL!	0.38	0.38	1000	0.418	0.285	0.635	0.52	5.56	19	0.01	0.049	0.069	0.49	0	1	#NULL!	#NULL!	#NULL!	-0.489548	-0.489548
Cambodia	#NULL!	#NULL!	#NULL!	0.41	0.58	1000	0.476	0.541	0.763	0.474	7.13	20	0.39	0.28	#NULL!	7.09	0	1	#NULL!	#NULL!	#NULL!	-0.363965	0.322773
Cameroon	#NULL!	#NULL!	#NULL!	0.32	0.48	1000	0.564	0.528	0.599	0.566	5.64	25	#NULL!	#NULL!	#NULL!	#NULL!	0	1	#NULL!	#NULL!	#NULL!	-0.753772	-0.0800427
Canada	#NULL!	#NULL!	#NULL!	0.21	0.42	1009	0.891	0.918	0.959	0.083	8.65	77	14.68	68.66	145.4	48.74	1	1	#NULL!	#NULL!	#NULL!	-1.32493	-0.322773
Chad	#NULL!	#NULL!	#NULL!	0.54	0.61	1000	0.288	0.429	0.523	0.701	5.46	20	0.007	0.021	0.007	#NULL!	0	1	#NULL!	#NULL!	#NULL!	0.160343	0.447312
Chile	0.007	0.154	1000	0.23	0.43	1000	0.807	0.815	0.924	0.288	8.15	67	6.97	1.88	#NULL!	#NULL!	0	1	0.161	-4.95482	-1.65081	-1.20831	-0.281851
China	0.015	0.095	3036	0.12	0.29	3649	0.649	0.768	0.872	0.163	6.17	41	2.2	5.42	#NULL!	#NULL!	1	1	0.11	-4.18459	-2.09074	-1.99243	-0.895384
Colombia	0.013	0.093	1520	0.27	0.45	1000	0.683	0.734	0.879	0.411	6.93	37	1.84	0	#NULL!	#NULL!	1	1	0.106	-4.32972	-2.13227	-0.994623	-0.200671
Comoros	#NULL!	#NULL!	#NULL!	0.33	0.44	1000	0.476	0.482	0.679	#NULL!	#NULL!	25	0.13	0.39	#NULL!	0.64	1	0	#NULL!	#NULL!	#NULL!	-0.708185	-0.241162
Congo	#NULL!	#NULL!	#NULL!	0.44	0.55	1000	0.539	0.613	0.681	0.579	5.8	19	0.08	0.5	0.02	0.02	0	1	#NULL!	#NULL!	#NULL!	-0.241162	0.200671
CostaRica	#NULL!	#NULL!	#NULL!	0.26	0.5	1000	0.716	0.755	0.925	0.285	7.7	56	3.93	5.7	76.96	142	0	1	#NULL!	#NULL!	#NULL!	-1.04597	0
Coted'Ivoire	#NULL!	#NULL!	#NULL!	0.33	0.52	1000	0.441	0.541	0.576	0.657	6.59	35	0.13	0.38	#NULL!	#NULL!	0	1	#NULL!	#NULL!	#NULL!	-0.708185	0.0800427
Croatia	0.025	0.15	1493	0.22	0.55	1000	0.796	0.822	0.898	0.122	7.86	47	11.1	41.86	1.3	4.37	1	1	0.175	-3.66356	-1.5506	-1.26567	0.200671
Cyprus	0.032	0.146	1000	0.27	0.43	1026	0.811	0.876	0.936	0.086	7.93	58	#NULL!	34.97	0	#NULL!	1	1	0.178	-3.4095	-1.52996	-0.994623	-0.281851
Czechia	0.008	0.097	1829	0.14	0.25	1000	0.892	0.869	0.911	0.137	8.34	56	12.36	30.36	1.21	2.52	0	1	0.105	-4.82028	-2.14286	-1.81529	-1.09861
Denmark	0.012	0.085	3369	0.17	0.35	1000	0.92	0.935	0.935	0.04	8.56	87	#NULL!	#NULL!	#NULL!	#NULL!	1	1	0.097	-4.41078	-2.23101	-1.58563	-0.619039
DominicanRep	#NULL!	#NULL!	#NULL!	0.29	0.46	1000	0.657	0.758	0.829	0.453	6.95	28	2.28	#NULL!	0.29	7.6	1	1	#NULL!	#NULL!	#NULL!	-0.895384	-0.160343
Ecuador	0.012	0.093	1200	0.3	0.48	1000	0.714	0.698	0.874	0.389	6.82	38	0.46	0.056	0.019	7.66	0	1	0.105	-4.41078	-2.14286	-0.847298	-0.0800427
Egypt	0.055	0.228	1200	0.21	0.4	1000	0.608	0.706	0.797	0.45	4.5	35	1.6	4.8	#NULL!	0.26	1	1	0.283	-2.84385	-0.929629	-1.32493	-0.405465
ElSalvador	#NULL!	#NULL!	#NULL!	0.26	0.39	1000	0.566	0.641	0.817	0.397	6.89	34	0.89	#NULL!	0.3	2.08	0	1	#NULL!	#NULL!	#NULL!	-1.04597	-0.447312
Estonia	0.01	0.141	1304	0.15	0.28	1000	0.881	0.863	0.901	0.091	8.46	74	16.19	23.48	0.53	6.46	1	1	0.151	-4.59512	-1.72678	-1.7346	-0.944462
Ethiopia	0.022	0.103	1230	0.23	0.33	1000	0.335	0.435	0.711	0.508	5.25	37	0.076	1	0.04	0.046	0	0	0.125	-3.79447	-1.94591	-1.20831	-0.708185
Finland	0.008	0.1	1220	0.14	0.34	1000	0.915	0.912	0.95	0.05	8.53	86	23.59	51.97	2.75	109.5	1	0	0.108	-4.82028	-2.11133	-1.81529	-0.663294
France	0.014	0.075	1880	0.24	0.41	1000	0.811	0.907	0.962	0.051	8.02	69	20.91	98.02	#NULL!	48.7	0	1	0.089	-4.2546	-2.32591	-1.15268	-0.363965
Gabon	#NULL!	#NULL!	#NULL!	0.37	0.52	1000	0.636	0.765	0.711	0.534	5.99	31	0.26	0.52	0.1	0.78	1	1	#NULL!	#NULL!	#NULL!	-0.532217	0.0800427
Gambia	#NULL!	#NULL!	#NULL!	0.36	0.52	1000	0.386	0.408	0.642	0.62	5.94	37	0.1	0.3	0.1	#NULL!	1	1	#NULL!	#NULL!	#NULL!	-0.575364	0.0800427
Georgia	0.032	0.178	2212	0.17	0.29	1000	0.856	0.689	0.825	0.351	7.74	56	6.71	5.92	#NULL!	2.33	1	1	0.21	-3.4095	-1.32493	-1.58563	-0.895384
Germany	0.012	0.111	3698	0.25	0.32	1000	0.946	0.929	0.941	0.084	8.53	80	13.2	#NULL!	#NULL!	49.55	1	1	0.123	-4.41078	-1.96432	-1.09861	-0.753772
Ghana	#NULL!	#NULL!	#NULL!	0.22	0.31	1000	0.559	0.561	0.674	0.541	6.94	41	0.058	7.73	#NULL!	0.065	1	1	#NULL!	#NULL!	#NULL!	-1.26567	-0.800119
Greece	0.087	0.196	1200	0.18	0.41	1000	0.833	0.834	0.955	0.122	7.33	48	5.8	12.75	3.46	8.78	1	1	0.283	-2.35083	-0.929629	-1.51635	-0.363965
Guatemala	0.012	0.081	1203	0.25	0.4	1000	0.511	0.65	0.832	0.492	7.07	26	0.49	1.07	0.006	46.15	0	#NULL!	0.093	-4.41078	-2.27754	-1.09861	-0.405465
Guinea	#NULL!	#NULL!	#NULL!	0.45	0.57	1000	0.34	0.468	0.634	#NULL!	5.61	29	0.025	#NULL!	0.008	0.008	0	1	#NULL!	#NULL!	#NULL!	-0.200671	0.281851
Haiti	#NULL!	#NULL!	#NULL!	0.42	0.4	500	0.445	0.425	0.672	0.62	6.71	18	0.075	0.23	0.37	0.56	0	1	#NULL!	#NULL!	#NULL!	-0.322773	-0.405465
Honduras	#NULL!	#NULL!	#NULL!	0.28	0.4	1000	0.503	0.567	0.848	0.479	6.81	26	0.66	#NULL!	0.23	0.62	0	1	#NULL!	#NULL!	#NULL!	-0.944462	-0.405465
Hungary	0.023	0.16	1519	0.17	0.31	1000	0.816	0.846	0.872	0.258	7.65	44	11.08	33.74	#NULL!	2.48	0	0	0.183	-3.74899	-1.49615	-1.58563	-0.800119
India	#NULL!	#NULL!	#NULL!	0.33	0.46	3000	0.558	0.638	0.76	0.501	6.64	41	0.29	0.8	0.065	0.069	1	1	#NULL!	#NULL!	#NULL!	-0.708185	-0.160343
Indonesia	0.011	0.05	3200	0.29	0.42	1000	0.625	0.714	0.792	0.451	6.83	40	0.31	2.52	#NULL!	0.17	1	1	0.061	-4.4988	-2.73394	-0.895384	-0.322773
Iran	0.1	0.203	1499	0.45	0.59	1002	0.743	0.786	0.869	0.492	5.1	26	2.02	9.45	1.51	5.17	1	1	0.303	-2.19722	-0.833053	-0.200671	0.363965
Iraq	0.098	0.193	1200	0.41	0.55	1000	0.554	0.761	0.776	0.54	4.34	20	0.34	1.22	0.089	0.11	1	1	0.291	-2.21965	-0.890532	-0.363965	0.200671
Ireland	#NULL!	#NULL!	#NULL!	0.2	0.29	1000	0.918	0.955	0.955	0.093	8.52	74	#NULL!	#NULL!	#NULL!	#NULL!	1	1	#NULL!	#NULL!	#NULL!	-1.38629	-0.895384
Israel	#NULL!	#NULL!	#NULL!	0.22	0.38	1010	0.876	0.879	0.966	0.1	7.61	60	9.87	#NULL!	#NULL!	88.09	1	1	#NULL!	#NULL!	#NULL!	-1.26567	-0.489548
Italy	0.027	0.142	2282	0.38	0.52	1000	0.793	0.89	0.975	0.069	8.04	53	5.98	23.49	2.59	3.8	1	1	0.169	-3.58455	-1.59273	-0.489548	0.0800427
Japan	0.007	0.089	1353	0.13	0.29	1003	0.85	0.908	0.992	0.099	8.28	73	11.87	83.81	8.33	3.04	1	1	0.096	-4.95482	-2.24248	-1.90096	-0.895384
Kazakhstan	0.005	0.1	1276	0.15	0.19	1000	0.817	0.816	0.819	0.203	6.9	34	#NULL!	#NULL!	#NULL!	#NULL!	#NULL!	#NULL!	0.105	-5.2933	-2.14286	-1.7346	-1.45001
Kenya	#NULL!	#NULL!	#NULL!	0.23	0.29	1000	0.526	0.516	0.713	0.545	6.85	28	0.18	#NULL!	#NULL!	#NULL!	1	1	#NULL!	#NULL!	#NULL!	-1.20831	-0.895384
Kosovo	#NULL!	#NULL!	#NULL!	0.09	0.24	1000	#NULL!	#NULL!	#NULL!	#NULL!	#NULL!	36	#NULL!	#NULL!	#NULL!	#NULL!	#NULL!	#NULL!	#NULL!	#NULL!	#NULL!	-2.31363	-1.15268
Kuwait	#NULL!	#NULL!	#NULL!	0.24	0.39	1000	0.625	0.992	0.852	0.245	6.19	40	#NULL!	#NULL!	#NULL!	#NULL!	0	0	#NULL!	#NULL!	#NULL!	-1.15268	-0.447312
Kyrgystan	0.004	0.035	1200	0.22	0.18	1000	0.734	0.529	0.79	0.381	6.98	30	1.69	7.37	#NULL!	0.41	1	1	0.039	-5.51745	-3.20441	-1.26567	-1.51635
Laos	#NULL!	#NULL!	#NULL!	0.26	0.38	2504	0.481	0.626	0.732	0.463	6.2	29	#NULL!	#NULL!	#NULL!	#NULL!	0	1	#NULL!	#NULL!	#NULL!	-1.04597	-0.489548
Latvia	#NULL!	#NULL!	#NULL!	0.18	0.3	1021	0.871	0.842	0.849	0.169	8.29	56	9.99	22.83	#NULL!	#NULL!	0	0	#NULL!	#NULL!	#NULL!	-1.51635	-0.847298
Lebanon	0.017	0.122	1200	0.19	0.4	1000	0.604	0.712	0.906	0.362	6.74	28	1.21	3.14	1.33	3.3	1	1	0.139	-4.0574	-1.82362	-1.45001	-0.405465
Liberia	#NULL!	#NULL!	#NULL!	0.47	0.55	1000	0.422	0.354	0.673	0.651	6.35	28	0.044	6.4	1.4	#NULL!	1	1	#NULL!	#NULL!	#NULL!	-0.120144	0.200671
Libya	#NULL!	#NULL!	#NULL!	0.35	0.47	1004	0.607	0.719	0.811	0.172	4.64	18	#NULL!	#NULL!	#NULL!	#NULL!	0	0	#NULL!	#NULL!	#NULL!	-0.619039	-0.120144
Lithuania	0.009	0.141	1453	0.21	0.24	1000	0.89	0.86	0.858	0.124	8.32	60	18.45	49.76	#NULL!	15.86	1	1	0.15	-4.70149	-1.7346	-1.32493	-1.15268
Luxembourg	#NULL!	#NULL!	#NULL!	0.16	0.3	1000	0.802	0.98	0.955	0.078	8.56	80	17.82	#NULL!	#NULL!	#NULL!	1	0	#NULL!	#NULL!	#NULL!	-1.65823	-0.847298
Macedonia	0.016	0.093	1118	0.22	0.42	1008	0.697	0.734	0.857	0.145	7.34	35	14.43	#NULL!	1.44	2.4	1	1	0.109	-4.11904	-2.101	-1.26567	-0.322773
Madagascar	#NULL!	#NULL!	#NULL!	0.35	0.45	1000	0.493	0.399	0.718	#NULL!	6.32	24	0.058	0.31	0.05	0.062	1	1	#NULL!	#NULL!	#NULL!	-0.619039	-0.200671
Malawi	#NULL!	#NULL!	#NULL!	0.42	0.46	1000	0.459	0.37	0.674	0.615	6.6	31	#NULL!	#NULL!	#NULL!	#NULL!	1	1	#NULL!	#NULL!	#NULL!	-0.322773	-0.160343
Malaysia	0.012	0.132	1313	0.15	0.27	1000	0.713	0.847	0.862	0.274	6.52	53	1.05	6.84	#NULL!	1.03	1	1	0.144	-4.41078	-1.78246	-1.7346	-0.994623
Mali	#NULL!	#NULL!	#NULL!	0.31	0.53	1000	0.29	0.45	0.598	0.676	6.03	29	0.029	0.092	#NULL!	0.011	0	0	#NULL!	#NULL!	#NULL!	-0.800119	0.120144
Malta	#NULL!	#NULL!	#NULL!	0.19	0.54	1010	0.818	0.884	0.96	0.195	8.37	54	#NULL!	#NULL!	#NULL!	#NULL!	1	1	#NULL!	#NULL!	#NULL!	-1.45001	0.160343
Mauritania	#NULL!	#NULL!	#NULL!	0.23	0.38	1000	0.389	0.547	0.688	0.62	5.47	28	0.072	0.22	#NULL!	0.14	0	1	#NULL!	#NULL!	#NULL!	-1.20831	-0.489548
Mauritius	#NULL!	#NULL!	#NULL!	0.16	0.23	1000	0.73	0.82	0.844	0.369	7.52	52	2.38	#NULL!	1.51	#NULL!	1	1	#NULL!	#NULL!	#NULL!	-1.65823	-1.20831
Mexico	0.006	0.074	1739	0.2	0.35	1034	0.684	0.781	0.846	0.334	6.65	29	0.21	2.24	0.53	3.46	1	1	0.08	-5.10998	-2.44235	-1.38629	-0.619039
Moldova	#NULL!	#NULL!	#NULL!	0.23	0.38	1000	0.708	0.638	0.797	0.228	6.93	32	4.55	14.83	0.49	0.91	#NULL!	#NULL!	#NULL!	#NULL!	#NULL!	-1.20831	-0.489548
Mongolia	#NULL!	#NULL!	#NULL!	0.13	0.32	1000	0.734	0.707	0.764	0.322	7.61	35	4.03	4.2	0.1	0.1	1	0	#NULL!	#NULL!	#NULL!	-1.90096	-0.753772
Montenegro	0.009	0.063	1004	0.22	0.51	1000	0.797	0.78	0.873	0.119	7.43	45	8.28	18.31	1.11	#NULL!	1	1	0.072	-4.70149	-2.55637	-1.26567	0.0400053
Morocco	#NULL!	#NULL!	#NULL!	0.34	0.5	1001	0.547	0.652	0.869	0.492	6.18	41	0.84	2.45	0.65	0.57	1	1	#NULL!	#NULL!	#NULL!	-0.663294	0
Mozambique	#NULL!	#NULL!	#NULL!	0.38	0.63	1000	0.389	0.369	0.618	0.569	6.24	26	0.046	#NULL!	0.018	0.39	0	1	#NULL!	#NULL!	#NULL!	-0.489548	0.532217
Myanmar	0.034	0.09	1200	0.22	0.41	1000	0.452	0.612	0.721	0.458	5.44	29	0.38	0.32	0.103	#NULL!	1	1	0.124	-3.3468	-1.95508	-1.26567	-0.363965
Namibia	#NULL!	#NULL!	#NULL!	0.22	0.3	1005	0.582	0.691	0.667	0.46	6.75	52	0.37	0.91	0.21	1.44	1	0	#NULL!	#NULL!	#NULL!	-1.26567	-0.847298
Nepal	#NULL!	#NULL!	#NULL!	0.36	0.5	1000	0.501	0.501	0.777	0.476	6.51	34	0.36	0.56	#NULL!	0.52	0	1	#NULL!	#NULL!	#NULL!	-0.575364	0
Netherlands	0.006	0.071	2409	0.18	0.36	1002	0.906	0.939	0.956	0.041	8.5	82	20.87	#NULL!	#NULL!	123.5	1	1	0.077	-5.10998	-2.48382	-1.51635	-0.575364
NewZealand	0.003	0.061	1057	0.16	0.26	1001	0.923	0.885	0.956	0.133	8.88	87	28.54	75.13	#NULL!	#NULL!	1	1	0.064	-5.80614	-2.68273	-1.65823	-1.04597
Nicaragua	0.02	0.124	1200	0.45	0.5	1000	0.566	0.584	0.835	0.455	6.86	22	0.69	#NULL!	3.57	1.79	1	0	0.144	-3.89182	-1.78246	-0.200671	0
Niger	#NULL!	#NULL!	#NULL!	0.49	0.58	1000	0.247	0.334	0.647	0.647	5.87	32	0.014	0.13	0.128	0.019	0	1	#NULL!	#NULL!	#NULL!	-0.0400053	0.322773
Nigeria	0.087	0.185	1237	0.22	0.32	1000	0.486	0.594	0.528	#NULL!	6.38	26	#NULL!	#NULL!	#NULL!	#NULL!	0	0	0.272	-2.35083	-0.984499	-1.26567	-0.753772
NorthCyprus	#NULL!	#NULL!	#NULL!	0.23	0.29	1000	#NULL!	#NULL!	#NULL!	#NULL!	#NULL!	#NULL!	#NULL!	#NULL!	#NULL!	#NULL!	#NULL!	#NULL!	#NULL!	#NULL!	#NULL!	-1.20831	-0.895384
Norway	0.005	0.051	1123	0.18	0.34	1000	0.919	0.985	0.958	0.044	8.44	84	48.04	#NULL!	#NULL!	73.52	1	1	0.056	-5.2933	-2.82477	-1.51635	-0.663294
Pakistan	0.025	0.082	1995	0.33	0.41	1000	0.407	0.597	0.725	0.547	5.69	32	#NULL!	#NULL!	#NULL!	#NULL!	1	0	0.107	-3.66356	-2.12176	-0.708185	-0.363965
Palestine	#NULL!	#NULL!	#NULL!	0.33	0.49	1000	0.66	0.6	0.829	#NULL!	#NULL!	#NULL!	#NULL!	#NULL!	#NULL!	#NULL!	#NULL!	#NULL!	#NULL!	#NULL!	#NULL!	-0.708185	-0.0400053
Panama	#NULL!	#NULL!	#NULL!	0.22	0.35	1000	0.697	0.804	0.897	0.46	7.69	36	4.03	3.45	9.22	7.33	0	1	#NULL!	#NULL!	#NULL!	-1.26567	-0.619039
Paraguay	#NULL!	#NULL!	#NULL!	0.2	0.45	1000	0.634	0.72	0.833	0.482	6.9	28	#NULL!	#NULL!	#NULL!	#NULL!	0	1	#NULL!	#NULL!	#NULL!	-1.38629	-0.200671
Peru	0.006	0.182	1400	0.35	0.54	1000	0.692	0.727	0.869	0.381	7.55	36	2.95	5.99	#NULL!	9.51	1	1	0.188	-5.10998	-1.46306	-0.619039	0.160343
Philippines	0.007	0.077	1200	0.4	0.45	1000	0.667	0.689	0.786	0.425	6.88	34	0.52	#NULL!	#NULL!	0.88	0	1	0.084	-4.95482	-2.3892	-0.405465	-0.200671
Poland	0.007	0.079	1358	0.13	0.23	1000	0.866	0.849	0.901	0.12	7.78	58	24.18	30.92	#NULL!	16.35	1	1	0.086	-4.95482	-2.36348	-1.90096	-1.20831
Portugal	0.016	0.102	1201	0.27	0.59	1003	0.759	0.851	0.952	0.081	8.27	62	#NULL!	#NULL!	#NULL!	#NULL!	1	1	0.118	-4.11904	-2.01151	-0.994623	0.363965
Romania	0.031	0.181	2873	0.28	0.42	1002	0.762	0.827	0.86	0.316	8.11	44	5.66	18.71	0.5	1.48	1	1	0.212	-3.44228	-1.31291	-0.944462	-0.322773
Russia	0.016	0.16	3648	0.22	0.25	2000	0.832	0.834	0.806	0.255	6.34	28	8.48	#NULL!	2.4	4.64	1	1	0.176	-4.11904	-1.54369	-1.26567	-1.09861
Rwanda	#NULL!	#NULL!	#NULL!	0.28	0.47	1000	0.222	0.449	0.749	0.412	6.82	53	0.06	1.38	0.17	0.39	0	1	#NULL!	#NULL!	#NULL!	-0.944462	-0.120144
SaudiArabia	#NULL!	#NULL!	#NULL!	0.23	0.37	1003	0.794	0.937	0.846	0.224	5.42	53	1.32	10.66	3.95	2.03	1	1	#NULL!	#NULL!	#NULL!	-1.20831	-0.532217
Senegal	#NULL!	#NULL!	#NULL!	0.19	0.37	1000	0.352	0.526	0.733	0.523	6.57	45	0.2	0.27	0.067	0.02	1	1	#NULL!	#NULL!	#NULL!	-1.45001	-0.532217
Serbia	0.014	0.181	2566	0.2	0.45	1000	0.783	0.759	0.859	0.161	7.3	39	8.64	13.17	0.36	4.55	1	1	0.195	-4.2546	-1.41784	-1.38629	-0.200671
SierraLeone	#NULL!	#NULL!	#NULL!	0.46	0.56	1000	0.403	0.397	0.528	0.644	5.99	33	0.041	0.33	0.028	0.028	0	1	#NULL!	#NULL!	#NULL!	-0.160343	0.241162
Singapore	#NULL!	#NULL!	#NULL!	0.07	0.19	1000	0.837	1	0.976	0.065	8.11	85	4.19	#NULL!	#NULL!	#NULL!	1	1	#NULL!	#NULL!	#NULL!	-2.58669	-1.45001
Slovakia	0.009	0.088	1436	0.17	0.34	1000	0.824	0.865	0.883	0.19	8.02	50	#NULL!	#NULL!	#NULL!	#NULL!	1	1	0.097	-4.70149	-2.23101	-1.58563	-0.663294
Slovenia	0.006	0.157	1080	0.16	0.5	1000	0.893	0.872	0.941	0.069	7.97	60	11.95	36.73	1.98	9.3	1	0	0.163	-5.10998	-1.63607	-1.65823	0
SouthAfrica	#NULL!	#NULL!	#NULL!	0.26	0.38	1000	0.721	0.72	0.675	0.422	7.08	44	1.52	#NULL!	#NULL!	#NULL!	1	1	#NULL!	#NULL!	#NULL!	-1.04597	-0.489548
SouthKorea	0.001	0.108	1245	0.14	0.35	1015	0.862	0.892	0.967	0.058	8.2	59	5.79	13.66	8.4	1.59	1	1	0.109	-6.90675	-2.101	-1.81529	-0.619039
Spain	0.012	0.098	1210	0.29	0.48	1000	0.824	0.885	0.976	0.074	8.12	62	9.69	2.87	0.11	#NULL!	0	1	0.11	-4.41078	-2.09074	-0.895384	-0.0800427
SriLanka	#NULL!	#NULL!	#NULL!	0.33	0.3	1109	0.756	0.718	0.874	0.38	6.41	38	0.52	3.28	0.28	0.25	1	1	#NULL!	#NULL!	#NULL!	-0.708185	-0.847298
Swaziland	#NULL!	#NULL!	#NULL!	0.17	0.32	1000	0.541	0.686	0.606	0.579	6.4	34	0.076	9.1	0.15	0.38	1	0	#NULL!	#NULL!	#NULL!	-1.58563	-0.753772
Sweden	0.006	0.056	1198	0.12	0.26	1001	0.914	0.932	0.964	0.04	8.5	85	20.86	50.57	#NULL!	#NULL!	0	1	0.062	-5.10998	-2.71662	-1.99243	-1.04597
Switzerland	0.007	0.057	3181	0.17	0.27	1000	0.896	0.965	0.979	0.037	8.82	85	43.96	92.66	#NULL!	84.14	0	1	0.064	-4.95482	-2.68273	-1.58563	-0.994623
Taiwan	0.017	0.076	1223	0.05	0.12	1000	#NULL!	#NULL!	#NULL!	#NULL!	8.4	65	#NULL!	#NULL!	#NULL!	#NULL!	#NULL!	#NULL!	0.093	-4.0574	-2.27754	-2.94444	-1.99243
Tajikistan	0.002	0.053	1200	0.2	0.26	3000	0.673	0.536	0.783	0.377	5.77	25	1.39	1.5	#NULL!	#NULL!	1	0	0.055	-6.21261	-2.84385	-1.38629	-1.04597
Tanzania	#NULL!	#NULL!	#NULL!	0.27	0.24	1000	0.423	0.504	0.693	0.539	6.26	37	#NULL!	#NULL!	#NULL!	#NULL!	1	1	#NULL!	#NULL!	#NULL!	-0.994623	-1.15268
Thailand	0.011	0.151	1500	0.13	0.32	1000	0.665	0.768	0.876	0.377	6.55	36	0.72	7.42	0.84	1.75	1	1	0.162	-4.4988	-1.64342	-1.90096	-0.753772
Togo	#NULL!	#NULL!	#NULL!	0.37	0.58	1000	0.514	0.418	0.627	0.566	6.31	29	0.054	0.27	0.054	0.4	0	1	#NULL!	#NULL!	#NULL!	-0.532217	0.322773
Tunisia	0.034	0.199	1208	0.17	0.57	1001	0.659	0.706	0.869	0.3	6.08	43	#NULL!	0.2	#NULL!	0.009	0	1	0.233	-3.3468	-1.19145	-1.58563	0.281851
Turkey	0.02	0.127	2415	0.32	0.31	1000	0.712	0.833	0.884	0.305	6.21	39	1.64	150.3	1.64	2.54	0	1	0.147	-3.89182	-1.75833	-0.753772	-0.800119
Turkmenistan	#NULL!	#NULL!	#NULL!	0.2	0.24	1000	0.628	0.77	0.74	#NULL!	#NULL!	19	#NULL!	#NULL!	#NULL!	#NULL!	1	1	#NULL!	#NULL!	#NULL!	-1.38629	-1.15268
Uganda	#NULL!	#NULL!	#NULL!	0.39	0.46	1000	0.515	0.433	0.661	0.531	6.61	28	0.082	2.24	0.037	0.037	1	1	#NULL!	#NULL!	#NULL!	-0.447312	-0.160343
Ukraine	0.026	0.162	1289	0.22	0.28	1000	0.797	0.662	0.799	0.284	6.26	30	6.93	#NULL!	#NULL!	#NULL!	1	0	0.188	-3.62331	-1.46306	-1.26567	-0.944462
UAE	#NULL!	#NULL!	#NULL!	0.25	0.37	1857	0.744	0.983	0.889	0.113	6.13	71	1.65	4.37	0.36	0.76	1	1	#NULL!	#NULL!	#NULL!	-1.09861	-0.532217
UK	0.011	0.054	1794	0.21	0.34	1000	0.916	0.903	0.942	0.119	8.47	77	#NULL!	#NULL!	#NULL!	#NULL!	1	1	0.065	-4.4988	-2.66616	-1.32493	-0.663294
USA	0.014	0.102	2596	0.21	0.45	1004	0.899	0.956	0.905	0.182	8.46	69	10.54	4.28	60.34	29.86	0	1	0.116	-4.2546	-2.03087	-1.32493	-0.200671
Uruguay	#NULL!	#NULL!	#NULL!	0.24	0.46	1000	0.745	0.796	0.889	0.275	7.74	71	14.13	#NULL!	#NULL!	#NULL!	1	1	#NULL!	#NULL!	#NULL!	-1.15268	-0.160343
Uzbekistan	#NULL!	#NULL!	#NULL!	0.18	0.2	1000	0.718	0.63	0.793	0.303	#NULL!	25	2.61	9.21	#NULL!	0.09	1	1	#NULL!	#NULL!	#NULL!	-1.51635	-1.38629
Venezuela	#NULL!	#NULL!	#NULL!	0.34	0.53	1000	0.7	0.681	0.802	0.458	3.8	16	#NULL!	#NULL!	#NULL!	#NULL!	#NULL!	#NULL!	#NULL!	#NULL!	#NULL!	-0.663294	0.120144
Vietnam	0.005	0.022	1200	0.18	0.25	1012	0.626	0.624	0.851	0.314	6.29	37	#NULL!	#NULL!	#NULL!	#NULL!	0	0	0.027	-5.2933	-3.58455	-1.51635	-1.09861
Yemen	#NULL!	#NULL!	#NULL!	0.23	0.47	1000	0.347	0.402	0.709	0.834	4.3	15	0.2	0.32	0.056	0.41	0	0	#NULL!	#NULL!	#NULL!	-1.20831	-0.120144
Zambia	#NULL!	#NULL!	#NULL!	0.34	0.44	1000	0.572	0.541	0.669	0.54	6.49	34	0.056	1.43	0.019	0.031	1	1	#NULL!	#NULL!	#NULL!	-0.663294	-0.241162
Zimbabwe	0.16	0.319	1215	0.21	0.32	1000	0.568	0.496	0.634	0.525	5.65	24	0.095	3.49	0.63	0.057	1	1	0.479	-1.65823	-0.0840494	-1.32493	-0.753772
Andorra	0.003	0.047	1004	#NULL!	#NULL!	#NULL!	0.708	0.935	0.95	#NULL!	#NULL!	#NULL!	#NULL!	#NULL!	#NULL!	#NULL!	#NULL!	#NULL!	0.05	-5.80614	-2.94444	#NULL!	#NULL!
HongKong	0.024	0.167	2075	#NULL!	#NULL!	#NULL!	0.86	0.967	0.995	#NULL!	8.81	76	#NULL!	#NULL!	#NULL!	#NULL!	#NULL!	#NULL!	0.191	-3.70541	-1.44353	#NULL!	#NULL!
Iceland	0.009	0.037	1633	#NULL!	#NULL!	#NULL!	0.918	0.931	0.967	0.057	8.41	78	#NULL!	#NULL!	#NULL!	#NULL!	0	1	0.046	-4.70149	-3.03202	#NULL!	#NULL!
Jordan	0.032	0.1	1203	#NULL!	#NULL!	#NULL!	#NULL!	#NULL!	#NULL!	0.469	6.84	48	1.125	3.297	0.218	1.266	0	1	0.132	-3.4095	-1.88339	#NULL!	#NULL!
Macau	0.01	0.08	1023	#NULL!	#NULL!	#NULL!	#NULL!	#NULL!	#NULL!	#NULL!	#NULL!	#NULL!	#NULL!	#NULL!	#NULL!	#NULL!	#NULL!	#NULL!	0.09	-4.59512	-2.31363	#NULL!	#NULL!
PuertoRico	0.016	0.075	1127	#NULL!	#NULL!	#NULL!	#NULL!	#NULL!	#NULL!	#NULL!	#NULL!	#NULL!	#NULL!	#NULL!	#NULL!	#NULL!	#NULL!	#NULL!	0.091	-4.11904	-2.30149	#NULL!	#NULL!
